# Supplementary material for: The Roles of microRNA-Long Non-coding RNA-mRNA Networks in the Regulation of Leaf and Flower Development in Liriodendron chinense
Source: Front Plant Sci. 2022 Jan 27;13:816875. doi: 10.3389/fpls.2022.816875 (PMC8829146; doi:10.3389/fpls.2022.816875)
Supplement: Supplementary file 1 [file Data_Sheet_1.zip]

Archive with 3 entries (2 files):
- Data Sheet 1/
- Data Sheet 1/Supplementary Material - Figures 1-6.docx
- Data Sheet 1/Supplementary Material - Tables 1-5.docx
